# Supplementary material for: Infection of (Peri-)Pancreatic Necrosis Is Associated with Increased Rates of Adverse Events during Endoscopic Drainage: A Retrospective Study
Source: J Clin Med. 2022 Oct 2;11(19):5851. doi: 10.3390/jcm11195851 (PMC9573742; doi:10.3390/jcm11195851)
Supplement: Supplementary file 1 [file jcm-11-05851-s001.zip]

Archive with 1 entries (1 files):
- jcm-1891001-supplementary.pdf
